# Supplementary material for: MMP‐7 affects peritoneal ultrafiltration associated with elevated aquaporin‐1 expression via MAPK/ERK pathway in peritoneal mesothelial cells
Source: J Cell Mol Med. 2021 Jun 11;25(14):6887–98. doi: 10.1111/jcmm.16697 (PMC8278116; doi:10.1111/jcmm.16697)
Supplement: Supplementary file 2 — Supplementary Material [file JCMM-25-6887-s001.xlsx]

## Sheet: figure5A
figure 5A
p-ERK/ERK					p-JNK/JNK					p-P38/P38
MMP7 protein stimulated time（H） 0 0.5 1 2					MMP7 protein stimulated time（H） 0 0.5 1 2					MMP7 protein stimulated time（H） 0 0.5 1 2
0.708	1.624	1.416	1.039		1.455	1.986	1.804	1.575		0.788	1.044	0.950	0.816
0.800	1.500	1.400	1.000		1.400	2.000	1.800	1.500		0.700	1.100	1.000	0.800
0.900	1.600	1.420	1.050		1.300	1.900	1.704	1.600		0.800	1.000	0.900	0.820

## Sheet: figure S1A
figure S1A
p-mTOR/mTOR					PI3K p110/β-actin					PI3K p85/β-actin
MMP7 protein stimulated time（H） 0 0.5 1 2					MMP7 protein stimulated time（H） 0 0.5 1 2					MMP7 protein stimulated time（H） 0 0.5 1 2
0.932	0.971	1.073	0.927		0.796	0.792	0.856	0.809		1.010	1.097	1.183	1.102
0.900	1.000	1.000	1.000		0.800	0.839	0.821	0.804		1.000	1.000	1.120	1.100
0.950	0.900	0.900	0.900		0.750	0.800	0.800	0.815		1.020	1.100	1.000	1.000
										1.005	0.985	1.106	1.062

## Sheet: figure S1B
figure S1B
p-β-catenin/β-catenin
MMP7 protein stimulated time（H） 0 0.5 1 2
1.303	1.497	1.576	1.657
1.400	1.400	1.500	1.600
1.403	1.500	1.400	1.400

## Sheet: figure S1C
figure S1C
p-P65/P65
MMP7 protein stimulated time（H） 0 0.5 1 2
1.183	1.233	1.393	1.313
1.200	1.200	1.200	1.300
1.280	1.250	1.300	1.200
